# Supplementary material for: Causal interpretation of correlational studies – Analysis of medical news on the website of the official journal for German physicians
Source: PLoS One. 2018 May 3;13(5):e0196833. doi: 10.1371/journal.pone.0196833 (PMC5933791; doi:10.1371/journal.pone.0196833)
Supplement: S2 Table — (XLSX) [file pone.0196833.s003.xlsx]

## Sheet: Tabelle1
Number	Headline	Date of publication	URL (last accesssed March 16th 2017)	Rating News reports headline	Rating News reports text	Rating original publication conclusion	Rating press release	Rating study design
2	1074_Positive Zukunftserwartungen fördern die Merkfähigkeit	2016-04-22	https://www.aerzteblatt.de/studieren/nachrichten/66417/Positive-Zukunftserwartungen-foerdern-die-Merkfaehigkeit	5	2	2	99	3
3	1072_Einsamkeit ist schlecht für Herz und Kreislauf	2016-04-21	https://www.aerzteblatt.de/nachrichten/66400/Einsamkeit-ist-schlecht-fuer-Herz-und-Kreislauf	5	2	2	2	3
4	1069_Soziales Engagement steigert Lebenszufriedenheit im Alter	2016-04-21	https://www.aerzteblatt.de/nachrichten/66390/Soziales-Engagement-steigert-Lebenszufriedenheit-im-Alter	5	2	2	99	3
5	1067_Pembrolizumab bei fortgeschrittenem Merkelzellkarzinom wirksam	2016-04-20	https://www.aerzteblatt.de/nachrichten/66387/Pembrolizumab-bei-fortgeschrittenem-Merkelzellkarzinom-wirksam	5	3	2	1	3
8	1057_Adipöse Teenager sterben früher an Herz-Kreislauf-Erkrankungen	2016-04-16	https://www.aerzteblatt.de/nachrichten/66343/Adipoese-Teenager-sterben-frueher-an-Herz-Kreislauf-Erkrankungen	5	2	2	2	3
9	1052_Zikavirus und Mikrozephalie/ CDC betrachtet Kausalität als erwiesen	2016-04-14	https://www.aerzteblatt.de/nachrichten/66330	5	5	5	1	3
10	1049_Ernährung/ Alte Studie, neu entdeckt, bezweifelt Nutzen von pflanzlichen Fetten	2016-04-14	https://www.aerzteblatt.de/nachrichten/66316/Ernaehrung-Alte-Studie-neu-entdeckt-bezweifelt-Nutzen-von-pflanzlichen-Fetten	5	5	5	3	2
13	1036_Lamotrigin/ Studie kann erhöhtes Fehlbildungsrisiko nicht bestätigen	2016-04-11	https://www.aerzteblatt.de/nachrichten/66271/Lamotrigin-Studie-kann-erhoehtes-Fehlbildungsrisiko-nicht-bestaetigen	1	2	2	3	3
14	1018_Forscher empfehlen Zurückhaltung beim Einsatz von Antipsychotika bei Parkinson	2016-04-05	https://www.aerzteblatt.de/nachrichten/66220/Forscher-empfehlen-Zurueckhaltung-beim-Einsatz-von-Antipsychotika-bei-Parkinson	1	2	2	99	3
16	998_Inkretinbasierte Medikamente/ Studie sieht kein erhöhtes kardiales Risiko	2016-03-10	https://www.aerzteblatt.de/nachrichten/66151/Inkretinbasierte-Medikamente-Studie-sieht-kein-erhoehtes-kardiales-Risiko	5	2	2	99	3
17	996_Vitamin C könnte vor grauem Star schützen	2016-03-28	https://www.aerzteblatt.de/nachrichten/66145/Vitamin-C-koennte-vor-grauem-Star-schuetzen	3	3	3	3	3
18	989_ Leukämie/ Darmflora beeinflusst Erfolg der Stammzelltransplantation	2016-03-23	https://www.aerzteblatt.de/nachrichten/66132	5	3	3	99	3
20	966_„Aufschieberitis“ betrifft vor allem junge Männer	2016-03-16	https://www.aerzteblatt.de/nachrichten/66047/Aufschieberitis-betrifft-vor-allem-junge-Maenner	5	5	2	99	3
21	965_Parenterale Ernährung bei Kindern auf Intensivstation nicht immer hilfreich	2016-03-16	https://www.aerzteblatt.de/nachrichten/66045/Parenterale-Ernaehrung-bei-Kindern-auf-Intensivstation-nicht-immer-hilfreich	3	5	5	5	2
22	952_Vitamin D bei Gonarthrose ohne Vorteile	2016-03-10	https://www.aerzteblatt.de/nachrichten/65987/Vitamin-D-bei-Gonarthrose-ohne-Vorteile	5	5	5	5	2
23	941_Hunger nach Schlafentzug könnte mit Endocannabinoiden zusammenhängen	2016-03-08	https://www.aerzteblatt.de/nachrichten/65960/Hunger-nach-Schlafentzug-koennte-mit-Endocannabinoiden-zusammenhaengen	2	3	2	99	3
25	939_LABA Salmeterol verbessert Asthmakontrolle in Sicherheitsstudie	2016-03-08	https://www.aerzteblatt.de/nachrichten/65952/LABA-Salmeterol-verbessert-Asthmakontrolle-in-Sicherheitsstudie	5	5	5	1	2
26	935_ASS schützt auch nach Koloskopie vor Darmkrebs	2016-03-04	https://www.aerzteblatt.de/nachrichten/65940	5	3	2	5	3
27	932_MRSA/ Cotrimoxazol hilft bei unkomplizierten Hautinfektionen	2016-03-03	https://www.aerzteblatt.de/nachrichten/65930/MRSA-Cotrimoxazol-hilft-bei-unkomplizierten-Hautinfektionen	5	4	5	4	2
29	924_Wie mentale Aktivität sich auf Alzheimer auswirkt	2016-03-02	https://www.aerzteblatt.de/nachrichten/65903	1	3	2	99	3
31	914_Diabetisches Makulaödem/ Aflibercept in Vergleichsstudie bei schlechtem Visus effektiver als Bevacizumab	2016-02-20	https://www.aerzteblatt.de/nachrichten/61874/Diabetisches-Makulaoedem-Aflibercept-in-Vergleichsstudie-ueberlegen	5	5	5	5	2
32	911_Ebola/ ZMapp und neuer Antikörper zeigen Wirkung	2016-02-26	https://www.aerzteblatt.de/nachrichten/65867/Ebola-ZMapp-und-neuer-Antikoerper-zeigen-Wirkung	5	3	3	3	2
33	910_HIV/ Präexpositions­prophylaxe mit Maraviroc effektiv	2016-02-26	https://www.aerzteblatt.de/nachrichten/65864/HIV-Praeexpositionsprophylaxe-mit-Maraviroc-effektiv	5	3	5	99	2
34	909_Frühgeburt könnte psychische Erkrankungen im Erwachsenenalter begünstigen	2016-02-26	https://www.aerzteblatt.de/nachrichten/65859/Fruehgeburt-koennte-psychische-Erkrankungen-im-Erwachsenenalter-beguenstigen	3	3	3	99	3
37	891_Alzheimermedikament könnte beim Rauchstopp helfen	2016-02-19	https://www.aerzteblatt.de/nachrichten/65790/Alzheimermedikament-koennte-beim-Rauchstopp-helfen	3	3	5	99	3
38	888_Testosterongel zeigt (schwache) Wirkung bei älteren Männern	2016-02-18	https://www.aerzteblatt.de/nachrichten/65773/Testosterongel-zeigt-(schwache)-Wirkung-bei-aelteren-Maennern	5	5	5	5	2
39	885_Impfstoff gegen Designerdroge Fentanyl schützt vor tödlicher Dosis	2016-02-18	https://www.aerzteblatt.de/nachrichten/65770/Impfstoff-gegen-Designerdroge-Fentanyl-schuetzt-vor-toedlicher-Dosis	5	5	5	1	3
40	878_Fibro­myalgie-Syndrom/ Akupunktur lindert Schmerzen	2016-02-17	https://www.aerzteblatt.de/nachrichten/65757/Fibromyalgie-Syndrom-Akupunktur-lindert-Schmerzen	5	5	5	5	2
41	873_Körperliche Belastung erhöht Herzinfarktrisiko von Krankenschwestern mit Hypertonie	2016-02-15	https://www.aerzteblatt.de/nachrichten/65733/Koerperliche-Belastung-erhoeht-Herzinfarktrisiko-von-Krankenschwestern-mit-Hypertonie	5	2	3	5	3
42	868_Nanobody beschleunigt Erholung bei thrombotisch-thrombozytopenischer Purpura	2016-02-15	https://www.aerzteblatt.de/nachrichten/65722/Nanobody-beschleunigt-Erholung-bei-thrombotisch-thrombozytopenischer-Purpura	5	4	5	1	2
43	861_Alkohol/ Darmbakterien fördern Leberschaden	2016-02-12	https://www.aerzteblatt.de/nachrichten/65710/Alkohol-Darmbakterien-foerdern-Leberschaden	5	3	3	5	3
44	853_Luftverschmutzung in der Schwangerschaft erhöht Asthmarisiko des Kindes	2016-02-09	https://www.aerzteblatt.de/nachrichten/65683	5	2	2	2	3
45	842_Pränatale Steroide verhindern respiratorische Komplikationen auch bei späten Frühgeburten	2016-02-05	http://mobile.aerzteblatt.de/news/65655.htm	5	4	5	5	2
46	840_Schwangerschaft/ Metformin vermeidet Präeklampsie, aber keine Makrosomien	2016-02-05	http://m.aerzteblatt.de/news/65648.htm	5	5	5	99	2
49	826_Kaiserschnitt/ Vaginaler Mikrobentransfer fördert Darmflora der Neugeborenen	2016-02-01	https://www.aerzteblatt.de/nachrichten/65598/Kaiserschnitt-Vaginaler-Mikrobentransfer-foerdert-Darmflora-der-Neugeborenen	5	4	4	99	3
50	823_Belatacept verbessert langfristiges Transplantat­überleben	2016-01-29	https://www.aerzteblatt.de/nachrichten/65562/Belatacept-verbessert-langfristiges-Transplantatueberleben	5	4	5	99	2
51	822_Eribulin verlängert Leben bei Liposarkom	2016-01-29	https://www.aerzteblatt.de/nachrichten/65584/Eribulin-verlaengert-Leben-bei-Liposarkom	5	4	5	5	2
54	817_Antibiotika/ Folgenreiche Verarmung der Darmflora von Kleinkindern	2016-01-27	http://mobile.aerzteblatt.de/news/65550.htm	5	4	2	99	3
55	812_Posttraumatische Belastungsstörung verändert Wahrnehmung von Gesichtsausdrücken	2016-01-27	ttps://www.aerzteblatt.de/nachrichten/65539/Posttraumatische-Belastungsstoerung-veraendert-Wahrnehmung-von-Gesichtsausdruecken	5	4	5	99	3
56	807_Shisha-Bars/ Beschäftige leiden unter Folgen des Passivrauchens	2016-01-25	https://www.aerzteblatt.de/nachrichten/65520/Shisha-Bars-Beschaeftige-leiden-unter-Folgen-des-Passivrauchens	5	5	2	5	3
57	804_Echte und „falsche“ Akupunktur lindern klimakterische Beschwerden in Studie	2016-01-23	https://www.aerzteblatt.de/nachrichten/65505/Echte-und-falsche-Akupunktur-lindern-klimakterische-Beschwerden-in-Studie	5	3	5	99	2
58	797_Mehrere humane Papillomavirus-Typen können Kopf-Halstumore auslösen	2016-01-22	https://www.aerzteblatt.de/nachrichten/65489/Mehrere-humane-Papillomavirus-Typen-koennen-Kopf-Halstumore-ausloesen	4	2	2	1	3
59	793_Physio- und Ergotherapie bei Parkinson in Studie ohne Wirkung	2016-01-20	https://www.aerzteblatt.de/nachrichten/65476/Physio-und-Ergotherapie-bei-Parkinson-in-Studie-ohne-Wirkung	5	5	5	2	2
60	758_Leukämie/ Anti-Lympho­zyten-Globulin kann chronischer GvHD vorbeugen	2016-01-10	https://www.aerzteblatt.de/nachrichten/65347/Leukaemie-Anti-Lymphozyten-Globulin-kann-chronischer-GvHD-vorbeugen	4	4	5	99	2
61	756_Vier Yoga-Übungen erhöhen Augeninnendruck	2016-01-08	https://www.aerzteblatt.de/nachrichten/65346/Vier-Yoga-Uebungen-erhoehen-Augeninnendruck	5	5	2	3	3
62	755_Antibiotika bei Blasenentzündungen oft entbehrlich	2016-01-08	https://www.aerzteblatt.de/nachrichten/65343/Antibiotika-bei-Blasenentzuendungen-oft-entbehrlich	5	5	5	99	2
64	748_ Magenbypass/ Häufige Komplikationen bei zufriedenen Patienten	2016-01-06	https://www.aerzteblatt.de/nachrichten/65314/Magenbypass-Haeufige-Komplikationen-bei-zufriedenen-Patienten	5	5	5	99	3
65	743_Psychotherapien können Reizdarmsyndrom langfristig lindern	2016-01-05	https://www.aerzteblatt.de/nachrichten/65290/Psychotherapien-koennen-Reizdarmsyndrom-langfristig-lindern	4	4	5	5	2
66	731_Secukinumab/ Psoriasismittel wirkt bei Spondylitis ankylosans	2015-12-29	https://www.aerzteblatt.de/nachrichten/65254/Secukinumab-Psoriasismittel-wirkt-bei-Spondylitis-ankylosans	5	5	5	5	2
67	728_Morbus Hodgkin/ Sekundäres Krebsrisiko bleibt lebenslang erhöhat	2015-12-28	https://www.aerzteblatt.de/nachrichten/65245	2	2	3	99	3
70	719_Altersbedingte Makuladegeneration/ Studie findet weitere Risikogene	2015-12-23	https://www.aerzteblatt.de/nachrichten/65222/Altersbedingte-Makuladegeneration-Studie-findet-weitere-Risikogene	2	2	2	5	3
71	716_Schlaftablette könnte Erholung nach Schlaganfall beschleunigen	2015-12-21	https://www.aerzteblatt.de/nachrichten/65211/Schlaftablette-koennte-Erholung-nach-Schlaganfall-beschleunigen	3	3	3	3	3
72	710_Ovarialkarzinom/ Screenings-Studie lässt auf spätere Wirkung hoffen	2015-12-18	https://www.aerzteblatt.de/nachrichten/65180/Ovarialkarzinom-Screenings-Studie-laesst-auf-spaetere-Wirkung-hoffen	2	3	3	3	2
73	707_Medikamentöse Therapie von Erwachsenen mit ADHS ist Gruppentherapie überlegen	2015-12-18	https://www.aerzteblatt.de/nachrichten/65183/Medikamentoese-Therapie-von-Erwachsenen-mit-ADHS-ist-Gruppentherapie-ueberlegen	5	5	5	99	2
75	682_Studie/ Ventile in den Bronchien verbessern Lungenfunktion bei Emphysem	2015-12-10	https://www.aerzteblatt.de/nachrichten/65106/Studie-Ventile-in-den-Bronchien-verbessern-Lungenfunktion-bei-Emphysem	5	5	5	99	2
76	681_Mandeloperationen können die Lebensqualität verbessern	2015-12-10	https://www.aerzteblatt.de/nachrichten/65105/Mandeloperationen-koennen-die-Lebensqualitaet-verbessern	4	3	2	99	3
77	678_Cannabis erhöht neuronales Rauschen im Gehirn	2015-12-10	https://www.aerzteblatt.de/nachrichten/65082/Cannabis-erhoeht-neuronales-Rauschen-im-Gehirn	5	5	5	99	2
79	654_Mammographie/ Studie findet erhöhtes Krebsrisiko nach falsch-positiven Befunden	2015-12-02	https://www.aerzteblatt.de/nachrichten/65010/Mammographie-Studie-findet-erhoehtes-Krebsrisiko-nach-falsch-positiven-Befunden	5	5	5	3	3
81	647_Ultramarathon strapaziert Gehirn und Gelenke nur vorübergehend	2015-11-30	https://www.aerzteblatt.de/nachrichten/64965/Ultramarathon-strapaziert-Gehirn-und-Gelenke-nur-voruebergehend	5	5	5	5	3
82	646_Hirnforschung/ Ohne Eltern entwickelt sich das Gehirn anders	2015-11-30	https://www.aerzteblatt.de/nachrichten/64979/Hirnforschung-Ohne-Eltern-entwickelt-sich-das-Gehirn-anders	5	5	5	5	3
83	645_Lithiumtherapie schränkt Nierenfunktion nicht ein	2015-11-30	https://www.aerzteblatt.de/nachrichten/64966/Lithiumtherapie-schraenkt-Nierenfunktion-nicht-ein	5	5	2	99	3
84	642_Probiotikum kann nekrotisierende Enterokolitis in Studie nicht verhindern	2015-11-28	https://www.aerzteblatt.de/nachrichten/64963/Probiotikum-kann-nekrotisierende-Enterokolitis-in-Studie-nicht-verhindern	5	5	5	5	2
85	638_Intravaginales Progesteron kann Frühgeburten-Rezidiv in Studie nicht verhindern	2015-11-26	https://www.aerzteblatt.de/nachrichten/64947/Intravaginales-Progesteron-kann-Fruehgeburten-Rezidiv-in-Studie-nicht-verhindern	5	5	5	5	2
86	632_England/ Mehr Geburtskomplikationen am Wochenende	2015-11-25	https://www.aerzteblatt.de/nachrichten/64929/England-Mehr-Geburtskomplikationen-am-Wochenende	2	5	3	2	3
87	631_Neuromyelitis optica erhöht Risiko für Fehlgeburten	2015-11-25	https://www.aerzteblatt.de/nachrichten/64920/Neuromyelitis-optica-erhoeht-Risiko-fuer-Fehlgeburten	5	3	3	99	3
88	629_Resistente Gen-Mücken könnten Malaria-Überträger in der Natur verdrängen	2015-11-24	https://www.aerzteblatt.de/nachrichten/64904/Resistente-Gen-Muecken-koennten-Malaria-Uebertraeger-in-der-Natur-verdraengen	3	3	3	3	3
89	623_Darmparasiten beeinflussen Fruchtbarkeit von Frauen	2015-11-20	https://www.aerzteblatt.de/nachrichten/64881/Darmparasiten-beeinflussen-Fruchtbarkeit-von-Frauen	5	5	2	1	3
90	615_Hepatitis C/ Sofosbuvir plus Velpatasvir heilen schneller	2015-11-19	https://www.aerzteblatt.de/nachrichten/64857/Hepatitis-C-Sofosbuvir-plus-Velpatasvir-heilen-schneller	5	5	5	1	2
91	607_Kaffeetrinker leben länger	2015-11-17	https://www.aerzteblatt.de/nachrichten/sw/Koffein?nid=64824	5	2	2	2	3
92	604_MRT prognostiziert Erwachen aus dem Koma	2015-11-17	https://www.aerzteblatt.de/nachrichten/64826	5	3	3	99	3
93	600_suPAR/ Bluttest könnte Nierenerkrankungen früher erkennen	2015-11-13	https://www.aerzteblatt.de/nachrichten/64812/suPAR-Bluttest-koennte-Nierenerkrankungen-frueher-erkennen	3	3	2	4	3
94	585_Diastolische Herzinsuffizienz/ Nitrate vermindert Tagesaktivität der Patienten	2015-11-09	http://mobile.aerzteblatt.de/news/64749.htm	5	5	5	99	2
95	583_FDA/ Kein Krebs durch Clopidogrel	2015-11-10	https://www.aerzteblatt.de/nachrichten/64747/FDA-Kein-Krebs-durch-Clopidogrel	5	5	5	99	2
96	570_Lebensstil-Änderung könnte Alzheimer-Risiko senken	2015-11-04	https://www.aerzteblatt.de/nachrichten/64685/Lebensstil-Aenderung-koennte-Alzheimer-Risiko-senken	3	3	3	99	3
97	559_Verheiratete überstehen Herzoperationen besser	2016-10-30	https://www.aerzteblatt.de/nachrichten/64631/Verheiratete-ueberstehen-Herzoperationen-besser	5	4	3	2	3
98	557_Meta-Analyse/ Fettarme Diäten langfristig ohne Vorteile	2015-10-31	https://www.aerzteblatt.de/nachrichten/64649/Meta-Analyse-Fettarme-Diaeten-langfristig-ohne-Vorteile	5	5	5	5	2
101	553_Volkswagen-Betrug führte zu 59 vorzeitigen Todesfällen	2016-10-29	https://www.aerzteblatt.de/nachrichten/64617/Volkswagen-Betrug-fuehrte-zu-59-vorzeitigen-Todesfaellen	5	5	3	3	3
102	552_Olaparib bei Prostatakarzinom mit defekter DNA-Reparatur wirksam	2015-10-29	https://www.aerzteblatt.de/nachrichten/64629/Olaparib-bei-Prostatakarzinom-mit-defekter-DNA-Reparatur-wirksam	5	1	5	4	3
103	543_WHO-Behörde stuft rotes Fleisch und Wurst als krebserregend ein	2015-10-26	https://www.aerzteblatt.de/nachrichten/64572/WHO-Behoerde-stuft-rotes-Fleisch-und-Wurst-als-krebserregend-ein	5	3	2	99	3
105	538_Meniskusverletzung/ Operation oder Schein-OP – was hilft besser?	2015-10-15	https://www.aerzteblatt.de/nachrichten/64652/Meniskusverletzung-Operation-oder-Schein-OP-was-hilft-besser	1	5	5	99	2
106	522_Schneller Antibiotikawechsel hemmt die Ausbildung von Resistenzen	2015-10-20	https://www.aerzteblatt.de/nachrichten/64518/Schneller-Antibiotikawechsel-hemmt-die-Ausbildung-von-Resistenzen	5	3	5	99	2
109	510_USA/ Notfälle durch Nahrungs­ergänzungsmittel keine Seltenheit	2015-10-15	https://www.aerzteblatt.de/nachrichten/64487/USA-Notfaelle-durch-Nahrungsergaenzungsmittel-keine-Seltenheit	5	5	2	99	3
110	507_Bio-Stent (bisher) ohne Vorteile bei koronarer Herzkrankheit	2015-10-14	https://www.aerzteblatt.de/nachrichten/64464/Bio-Stent-(bisher)-ohne-Vorteile-bei-koronarer-Herzkrankheit	5	5	5	99	2
111	495_Süchtige Psychose-Patienten/ Eine störungsspezifische Therapie kann helfen	2015-10-09	https://www.aerzteblatt.de/nachrichten/64424/Suechtige-Psychose-Patienten-Eine-stoerungsspezifische-Therapie-kann-helfen	4	4	4	99	2
112	492_Neues Medikament gegen Multiple Sklerose erfolgreich getestet	2015-10-08	https://www.aerzteblatt.de/nachrichten/64421/Neues-Medikament-gegen-Multiple-Sklerose-erfolgreich-getestet	5	5	2	5	2
113	491_Rektumkarzinom/ Laparoskopische Operationen in zwei Vergleichsstudien im Nachteil	2015-10-08	https://www.aerzteblatt.de/nachrichten/64411/Rektumkarzinom-Laparoskopische-Operationen-in-zwei-Vergleichsstudien-im-Nachteil	5	5	5	5	2
114	488_Bypass-Operation/ Ischämische Präkonditionierung verfehlt Wirkung	2015-10-06	https://www.aerzteblatt.de/nachrichten/64401/Bypass-Operation-Ischaemische-Praekonditionierung-verfehlt-Wirkung	5	5	5	99	2
115	484_Fluorchinolone erhöhen Risiko auf Aortenaneurysma	2015-10-05	https://www.aerzteblatt.de/nachrichten/64385/Fluorchinolone-erhoehen-Risiko-auf-Aortenaneurysma	5	2	2	99	3
116	470_Mammographie/ Computerassistierte Detektion in Studie ohne Vorteile	2015-09-30	https://www.aerzteblatt.de/nachrichten/64325/Mammographie-Computerassistierte-Detektion-in-Studie-ohne-Vorteile	5	5	5	99	3
117	469_Schwangerschaft/ Adiponectin-Infusion könnte Makrosomie verhindern	2015-09-30	https://www.aerzteblatt.de/nachrichten/64328/Schwangerschaft-Adiponectin-Infusion-koennte-Makrosomie-verhindern	3	3	3	99	3
120	465_Krebstherapie in der Schwangerschaft ohne negative Auswirkungen im Kleinkindalter	2015-09-29	https://www.aerzteblatt.de/nachrichten/64314/Krebstherapie-in-der-Schwangerschaft-ohne-negative-Auswirkungen-im-Kleinkindalter	5	3	5	99	3
121	461_Gliome/ Antidepressivum plus Gerinnungshemmer löst Autophagie aus	2015-09-26	https://www.aerzteblatt.de/studieren/nachrichten/64294/Gliome-Antidepressivum-plus-Gerinnungshemmer-loest-Autophagie-aus	5	5	5	5	3
122	445_FDA untersucht Atemdepression durch Tramadol bei Kindern	2015-09-22	https://www.aerzteblatt.de/nachrichten/64242/FDA-untersucht-Atemdepression-durch-Tramadol-bei-Kindern	1	4	3	99	3
123	434_HPV/ Therapeutischer Impfstoff kann Präkanzerose heilen	2015-09-18	https://www.aerzteblatt.de/nachrichten/64206/HPV-Therapeutischer-Impfstoff-kann-Praekanzerose-heilen	4	5	4	5	2
124	427_Altersbedingte Makuladegeneration/ Lebensstil und Vitamin D beeinflussen genetisches Risiko	2015-09-16	https://www.aerzteblatt.de/nachrichten/64175/Altersbedingte-Makuladegeneration-Lebensstil-und-Vitamin-D-beeinflussen-genetisches-Risiko	5	3	3	5	3
125	420_Vemurafenib bei Haarzell-Leukämie wirksam	2015-09-15	https://www.aerzteblatt.de/nachrichten/64143/Vemurafenib-bei-Haarzell-Leukaemie-wirksam	5	5	5	99	3
126	417_Schwer adipöse Menschen oft diskriminiert	2015-09-14	https://www.aerzteblatt.de/nachrichten/64138/Schwer-adipoese-Menschen-oft-diskriminiert	1	1	3	99	3
127	394_Bluthochdruck großer Risikofaktor für Herz-Kreis­lauf-Mortalität jüngerer Männer	2015-09-07	https://www.aerzteblatt.de/nachrichten/64038/Bluthochdruck-grosser-Risikofaktor-fuer-Herz-Kreislauf-Mortalitaet-juengerer-Maenner	5	5	5	99	3
128	390_Warum Bauernhof-Staub vor Allergien schützt	2015-09-04	https://www.aerzteblatt.de/nachrichten/64040/Warum-Bauernhof-Staub-vor-Allergien-schuetzt	5	3	2	5	3
130	373_Diabetes/ Schwere Gelenkbeschwerden durch DPP 4-Inhibitoren	2015-08-31	https://www.aerzteblatt.de/nachrichten/63965/Diabetes-Schwere-Gelenkbeschwerden-durch-DPP-4-Inhibitoren	5	4	3	99	3
131	368_Mammakarzinom/ Tumor-Gene im Blut kündigen Rezidiv an	2015-08-28	https://www.aerzteblatt.de/nachrichten/63951/Mammakarzinom-Tumor-Gene-im-Blut-kuendigen-Rezidiv-an	5	4	4	3	3
132	361_Betablocker könnten Überleben bei Ovarialkarzinom verlängern	2015-08-26	https://www.aerzteblatt.de/nachrichten/63920/Betablocker-koennten-Ueberleben-bei-Ovarialkarzinom-verlaengern	3	3	2	3	3
133	360_Körperliche Aktivität oder Nahrungs­ergänzungsmittel können Demenz nicht aufhalten	2015-08-26	https://www.aerzteblatt.de/nachrichten/63921	5	5	5	5	2
134	345_Lange Arbeitszeiten erhöhen Schlaganfall- und Herzinfarktrisiko	2015-08-20	https://www.aerzteblatt.de/nachrichten/63865/Lange-Arbeitszeiten-erhoehen-Schlaganfall-und-Herzinfarktrisiko	5	5	2	2	3
138	320_Studie/ Frühe Operation des Mitralklappenprolaps vorteilhaft	2015-08-12	https://www.aerzteblatt.de/nachrichten/63786/Studie-Fruehe-Operation-des-Mitralklappenprolaps-vorteilhaft	5	4	2	99	3
139	308_Adipositas-Operation senkt Alkoholtoleranz	2015-08-07	https://www.aerzteblatt.de/nachrichten/63743/Adipositas-Operation-senkt-Alkoholtoleranz	5	5	5	5	3
141	306_Ösophaguskarzinom/ Neoadjuvante Radiochemotherapie verlängert Lebenszeit	2015-08-10	https://www.aerzteblatt.de/nachrichten/63741/Oesophaguskarzinom-Neoadjuvante-Radiochemotherapie-verlaengert-Lebenszeit	5	4	5	99	2
142	305_Brustkrebs/ Hypofraktionierung macht Radiotherapie angenehmer	2015-08-07	https://www.aerzteblatt.de/nachrichten/63738/Brustkrebs-Hypofraktionierung-macht-Radiotherapie-angenehmer	5	5	5	1	2
143	295_Militärmedizin/ Häufige Schädel-Hirn-Trau­mata erhöhen Tau-Proteine im Blut	2015-08-03	https://www.aerzteblatt.de/nachrichten/63687	5	2	3	99	3
144	289_Querschnittlähmung/ Elektroden auf der Haut bewegen Beine	2015-07-31	https://www.aerzteblatt.de/nachrichten/63671/Querschnittlaehmung-Elektroden-auf-der-Haut-bewegen-Beine	5	5	5	5	3
145	287_Antisense-Medikament senkt extreme Triglyzerid-Werte	2015-07-31	https://www.aerzteblatt.de/nachrichten/63661/Antisense-Medikament-senkt-extreme-Triglyzerid-Werte	5	5	5	5	2
146	285_Sepsis verstärkt Ototoxizität durch Amino­glykosid-Antibiotika	2015-07-30	https://www.aerzteblatt.de/nachrichten/63653/Sepsis-verstaerkt-Ototoxizitaet-durch-Aminoglykosid-Antibiotika	5	5	3	99	3
147	282_Adipositas/ Magenballon senkt Körpergewicht	2015-07-29	https://www.aerzteblatt.de/nachrichten/63641/Adipositas-Magenballon-senkt-Koerpergewicht	5	5	5	1	2
148	273_Otitis media/ Nasenballon erleichtert Belüftung der Paukenhöhle	2015-07-27	https://www.aerzteblatt.de/nachrichten/63622/Otitis-media-Nasenballon-erleichtert-Belueftung-der-Paukenhoehle	5	4	5	99	2
149	272_Insulinresistenz behindert Glukoseverwertung im Gehirn	2015-07-27	https://www.aerzteblatt.de/nachrichten/63621/Insulinresistenz-behindert-Glukoseverwertung-im-Gehirn	5	5	2	2	3
150	271_Hepatitis C/ Daclatasvir-Kom­bination heilt Genotyp 3-Infektionen	2017-07-28	https://www.aerzteblatt.de/nachrichten/63620/Hepatitis-C-Daclatasvir-Kombination-heilt-Genotyp-3-Infektionen	5	4	5	1	2
151	270_Lösliche Ballaststoffe können Typ-1-Diabetes bei Kleinkindern nicht verhindern	2015-07-27	https://www.aerzteblatt.de/nachrichten/63605/Loesliche-Ballaststoffe-koennen-Typ-1-Diabetes-bei-Kleinkindern-nicht-verhindern	5	2	2	99	3
153	267_Meta-Analysen/ Hormontherapie und Bisphosphonate senken Rezidivrate bei Mammafrühkarzinom	2015-07-24	https://www.aerzteblatt.de/nachrichten/63600/Meta-Analysen-Hormontherapie-und-Bisphosphonate-senken-Rezidivrate-bei-Mammafruehkarzinom	5	5	5	5	2
154	260_Alzheimer/ Studien zu Antikörpern wecken neue Hoffnungen	2015-07-23	https://www.aerzteblatt.de/nachrichten/63576/Alzheimer-Studien-zu-Antikoerpern-wecken-neue-Hoffnungen	2	1	3	3	3
156	241_DSM265 könnte mit einzelner Dosis Malaria vorbeugen und heilen	2015-07-17	https://www.aerzteblatt.de/nachrichten/63515/DSM265-koennte-mit-einzelner-Dosis-Malaria-vorbeugen-und-heilen	3	3	3	3	3
157	229_Sterblichkeit von Schwerverletzten in Krankenhäusern mit hoher Fallzahl geringfügig niedriger	2015-07-14	http://m.aerzteblatt.de/news/63478.htm	5	5	2	99	3
160	207_L-Dopa und SSRI-Antidepressiva verändern moralische Hemmschwellen	2015-07-07	https://www.aerzteblatt.de/nachrichten/63413/L-Dopa-und-SSRI-Antidepressiva-veraendern-moralische-Hemmschwellen	5	5	5	99	2
161	198_Gesunde Ernährung schützt auch das Gehirn	2015-07-03	https://www.aerzteblatt.de/nachrichten/63367/Gesunde-Ernaehrung-schuetzt-auch-das-Gehirn	5	4	2	99	3
162	197_Afamelanotid verbessert Sonnentoleranz bei erythropoetischer Protoporphyrie	2015-07-03	https://www.aerzteblatt.de/nachrichten/63360/Afamelanotid-verbessert-Sonnentoleranz-bei-erythropoetischer-Protoporphyrie	5	5	5	5	2
165	189_Häufige Depressionen könnten Hippocampus verkleinern	2015-07-01	https://www.aerzteblatt.de/nachrichten/63324/Haeufige-Depressionen-koennten-Hippocampus-verkleinern	3	3	4	3	3
168	173_Radiotherapie/ Neutronenstrahlen schädigen Herzschrittmacher und ICD	2015-06-26	https://www.aerzteblatt.de/nachrichten/63271/Radiotherapie-Neutronenstrahlen-schaedigen-Herzschrittmacher-und-ICD	5	4	4	99	3
169	170_Pankreaskarzinom_ Neuer Biomarker könnte Früherkennung ermöglichen	2015-06-25	https://www.aerzteblatt.de/nachrichten/63256/Pankreaskarzinom-Neuer-Biomarker-koennte-Frueherkennung-ermoeglichen	3	3	2	99	3
171	157_Idarucizumab/ Dabigatran-Antidot zeigt in Studie schnelle Wirkung	2015-06-22	https://www.aerzteblatt.de/nachrichten/63224/Idarucizumab-Dabigatran-Antidot-zeigt-in-Studie-schnelle-Wirkung	5	4	5	5	3
172	153_Intermittierendes Fasten hält jung und gesund	2015-06-19	https://www.aerzteblatt.de/nachrichten/63206/Intermittierendes-Fasten-haelt-jung-und-gesund	5	4	3	3	3
173	152_Antazida begünstigen C. difficile bei Kindern	2015-06-19	https://www.aerzteblatt.de/nachrichten/63190/Antazida-beguenstigen-C-difficile-bei-Kindern	5	2	2	3	3
174	147_Roboter helfen bei Herzoperation	2015-06-18	https://www.aerzteblatt.de/nachrichten/63171	5	5	3	99	3
177	138_Präventionsprogramme gegen sexuelle Übergriffe zeigen Wirkung	2015-06-15	https://www.aerzteblatt.de/nachrichten/63135/Praeventionsprogramme-gegen-sexuelle-Uebergriffe-zeigen-Wirkung	5	3	5	99	3
178	131_Herzstillstand/ Mehr Re-Animationen durch „SMS-Lebensretter“	2015-06-12	https://www.aerzteblatt.de/nachrichten/63107/Herzstillstand-Mehr-Re-Animationen-durch-SMS-Lebensretter	5	5	2	99	3
179	130_HPV/ Impfschutz schon nach einer Dosis	2015-06-11	https://www.aerzteblatt.de/nachrichten/63095/HPV-Impfschutz-schon-nach-einer-Dosis	5	3	3	3	3
181	123_Studie untersucht Gedächtnisverlust durch Statine	2015-06-09	https://www.aerzteblatt.de/nachrichten/63067/Studie-untersucht-Gedaechtnisverlust-durch-Statine	1	2	2	1	3
182	120_Studie/ Narkose kann kognitive Entwicklung von Kleinkindern schädigen	2015-06-08	https://www.aerzteblatt.de/nachrichten/63063/Studie-Narkose-kann-kognitive-Entwicklung-von-Kleinkindern-schaedigen	4	4	2	2	3
183	115_Intensivmedizin/ Delirium erhöht Sterberisiko	2015-06-07	https://www.aerzteblatt.de/nachrichten/63045/Intensivmedizin-Delirium-erhoeht-Sterberisiko	5	5	2	2	3
184	105_MRSA/ Dekolonisierung vermeidet postoperative Wundinfektionen	2015-06-03	https://www.aerzteblatt.de/nachrichten/63012/MRSA-Dekolonisierung-vermeidet-postoperative-Wundinfektionen	5	5	2	2	3
185	99_Mundbodenkarzinom/ Studie bestätigt Nutzen der elektiven Neck Dissection	2015-06-01	https://www.aerzteblatt.de/nachrichten/62993/Mundbodenkarzinom-Studie-bestaetigt-Nutzen-der-elektiven-Neck-Dissection	5	5	5	99	2
186	96_Orale Kontrazeptiva/ Höheres Thromboserisiko in neueren Präparaten	2015-05-29	https://www.aerzteblatt.de/nachrichten/62970/Orale-Kontrazeptiva-Hoeheres-Thromboserisiko-in-neueren-Praeparaten	5	5	2	2	3
187	94_FDA/ Opioid und Antibiotikum lindern Reizdarm mit Durchfall	2015-05-29	https://www.aerzteblatt.de/nachrichten/62981/FDA-Opioid-und-Antibiotikum-lindern-Reizdarm-mit-Durchfall	5	5	5	1	2
189	79_Plötzlicher Kindstod im Hochgebirge häufiger	2015-05-26	https://www.aerzteblatt.de/nachrichten/62938/Ploetzlicher-Kindstod-im-Hochgebirge-haeufiger	5	2	2	99	3
192	65_Akute Ischialgie/ Orale Steroide bessern Funktion, aber nicht den Schmerz	2015-05-20	https://www.aerzteblatt.de/nachrichten/62877/Akute-Ischialgie-Orale-Steroide-bessern-Funktion-aber-nicht-den-Schmerz	5	5	5	5	2
193	59_Lungenkrebs/ Gentest verbessert diagnostische Genauigkeit der Bronchiallavage	2015-05-19	https://www.aerzteblatt.de/nachrichten/62854/Lungenkrebs-Gentest-verbessert-diagnostische-Genauigkeit-der-Bronchiallavage	5	4	5	4	3
194	56_Prostatakrebs/ Frühe Chemotherapie verlängert Leben	2015-05-15	https://www.aerzteblatt.de/nachrichten/62835/Prostatakrebs-Fruehe-Chemotherapie-verlaengert-Leben	5	3	5	5	2
196	41_Posttraumatische Belastungsstörung beschleunigt Alterung	2015-05-11	https://www.aerzteblatt.de/nachrichten/62753/Posttraumatische-Belastungsstoerung-beschleunigt-Alterung	5	3	2	99	3
197	30_Luftschadstoffe erhöhen Allergierisiko im ersten Lebensjahr	2015-05-06	https://www.aerzteblatt.de/nachrichten/62701/Luftschadstoffe-erhoehen-Allergierisiko-im-ersten-Lebensjahr	5	2	2	2	3
198	28_Mykobakterien bei offenen Herzoperationen übertragen	2015-05-04	https://www.aerzteblatt.de/nachrichten/62687/Mykobakterien-bei-offenen-Herzoperationen-uebertragen	1	1	2	2	3
199	27_Typ 1-Diabetes/ Intensivierte Insulintherapie vermeidet Augenoperationen	2015-05-04	https://www.aerzteblatt.de/nachrichten/62686/Typ-1-Diabetes-Intensivierte-Insulintherapie-vermeidet-Augenoperationen	5	4	2	99	3
200	7_Feinstaub fördert Mikroinfarkte im Gehirn	2015-04-27	https://www.aerzteblatt.de/nachrichten/62610/Feinstaub-foerdert-Mikroinfarkte-im-Gehirn	5	2	2	2	3
201	4_Alkohol-Hepatitis/ Prednisolon und Pentoxifyllin in Studie ohne Vorteile	2015-04-23	https://www.aerzteblatt.de/nachrichten/62598/Alkohol-Hepatitis-Prednisolon-und-Pentoxifyllin-in-Studie-ohne-Vorteile	5	5	5	99	2
202	3_ Morbus Hodgkin im Frühstadium ohne Radiotherapie heilbar	2015-04-23	https://www.aerzteblatt.de/nachrichten/62597/Morbus-Hodgkin-im-Fruehstadium-ohne-Radiotherapie-heilbar	5	3	4	3	2
203	1_25 Prozent weniger Darmkrebsneuerkrankungen durch Vorsorge-Koloskopien	2015-04-23	https://www.aerzteblatt.de/nachrichten/62590	5	5	5	99	3
205	992_Japanische Kost verlängert das Leben	24. Mar 16	https://www.aerzteblatt.de/nachrichten/66135/Japanische-Kost-verlaengert-das-Leben	5	5	2	2	3
206	1000_Stillen könnte Mittelohrentzündungen vorbeugen	29. Mar 16	https://www.aerzteblatt.de/nachrichten/66150	3	3	2	5	3
207	1031_Frisches Obst schützt vor Herz-Kreislauf-Erkrankungen und Tod	2016-04-07	https://www.aerzteblatt.de/nachrichten/66248/Frisches-Obst-schuetzt-vor-Herz-Kreislauf-Erkrankungen-und-Tod	5	2	2	2	3
208	1083_Migration beeinflusst Krebsrate von Kindern	2016-04-26	https://www.aerzteblatt.de/nachrichten/66451/Migration-beeinflusst-Krebsrate-von-Kindern	5	5	5	3	3
209	1064_Diät kann Hypertonie nach Gestationsdiabetes vorbeugen	2016-04-19	https://www.aerzteblatt.de/nachrichten/66368	4	4	2	3	3
210	1048__Ehe verlängert Überleben bei Krebserkrankungen	2016-04-13	https://www.aerzteblatt.de/nachrichten/66305/Ehe-verlaengert-Ueberleben-bei-Krebserkrankungen	5	5	2	5	3
211	1039_Sport im Alter verlangsamt Hirnalterung um mehrere Jahre	2016-04-11	https://www.aerzteblatt.de/nachrichten/66279/Sport-im-Alter-verlangsamt-Hirnalterung-um-mehrere-Jahre	5	3	2	99	3
212	1024_Herzinfarkt/ Schnelle Behandlung verbessert Überlebensrate	2016-04-06	https://www.aerzteblatt.de/nachrichten/66236/Herzinfarkt-Schnelle-Behandlung-verbessert-Ueberlebensrate	5	5	5	99	3
213	1017_Schädel-Hirn-Trauma erhöht Risiko für leichte kognitive Störung	2016-04-05	https://www.aerzteblatt.de/nachrichten/66212/Schaedel-Hirn-Trauma-erhoeht-Risiko-fuer-leichte-kognitive-Stoerung	5	2	2	99	3
214	1005_Endometriose erhöht Herzinfarktrisiko bei jungen Frauen	2016-03-31	https://www.aerzteblatt.de/nachrichten/66171/Endometriose-erhoeht-Herzinfarktrisiko-bei-jungen-F	5	3	2	2	3
215	991_Meditation und Psychotherapie lindern chronische Kreuzschmerzen	2016-03-23	https://www.aerzteblatt.de/nachrichten/66130/Meditation-und-Psychotherapie-lindern-chronische-Kreuzschmerzen	5	5	5	5	2
216	980_Parodontitis könnte geistigen Abbau bei Alzheimer beschleunigen	2016-03-21	https://www.aerzteblatt.de/nachrichten/66103/Parodontitis-koennte-geistigen-Abbau-bei-Alzheimer-beschleunigen	3	3	2	99	3
217	970_Schwangerschaft/ Body-Mass-Index, Glukose und Blutdruck beeinflussen Geburtsgewicht	2016-03-16	https://www.aerzteblatt.de/nachrichten/66046/Schwangerschaft-Body-Mass-Index-Glukose-und-Blutdruck-beeinflussen-Geburtsgewicht	5	2	2	2	3
218	961_Elektrische Hirnstimulation verbessert Sprachstörungen nach Schlaganfall	2016-03-15	https://www.aerzteblatt.de/nachrichten/66021/Elektrische-Hirnstimulation-verbessert-Sprachstoerungen-nach-Schlaganfall	5	5	4	99	2
219	955_Tai-Chi, Qigong und Baduanjin verbessern kardiovaskuläre Gesundheit	2016-03-11	https://www.aerzteblatt.de/nachrichten/66012/Tai-Chi-Qigong-und-Baduanjin-verbessern-kardiovaskulaere-Gesundheit	5	5	3	99	2
220	938_Frühe Exposition vermeidet (nicht nur) Erdnuss-Allergien	2016-03-07	https://www.aerzteblatt.de/nachrichten/65945/Fruehe-Exposition-vermeidet-(nicht-nur)-Erdnuss-Allergien	5	4	2	3	2
221	883_Studie/ Kariesbakterien könnte Hirnblutungen fördern	2016-02-17	https://www.aerzteblatt.de/nachrichten/65769/Studie-Kariesbakterien-koennte-Hirnblutungen-foerdern	3	3	2	99	3
222	830_Ernährung im Schulalter beeinflusst späteres Brustkrebsrisiko	2016-02-02	https://www.aerzteblatt.de/nachrichten/65616/Ernaehrung-im-Schulalter-beeinflusst-spaeteres-Brustkrebsrisiko	5	5	3	3	3
223	733_Asthma und Neurodermitis erhöhen Risiko auf Gürtelrose	2015-12-29	https://www.aerzteblatt.de/nachrichten/65256/Asthma-und-Neurodermitis-erhoehen-Risiko-auf-Guertelrose	5	5	3	99	3
224	714_Parodontitis begünstigt Mammakarzinom nach der Menopause	2015-12-22	https://www.aerzteblatt.de/nachrichten/65209/Parodontitis-beguenstigt-Mammakarzinom-nach-der-Menopause	5	3	2	2	3
225	625_Spätaufsteher sind diabetesgefährdet	2015-11-22	https://www.aerzteblatt.de/nachrichten/64889/Spaetaufsteher-sind-diabetesgefaehrdet	5	2	2	3	3
226	505_Studie/ Wein statt Wasser am Abend könnte Diabetiker schützen	2015-10-13	https://www.aerzteblatt.de/nachrichten/64457/Studie-Wein-statt-Wasser-am-Abend-koennte-Diabetiker-schuetzen	3	3	3	3	2
227	136_Nüsse verlängern das Leben	2015-06-14	https://www.aerzteblatt.de/nachrichten/63123/Nuesse-verlaengern-das-Leben	5	3	2	99	3
